# Supplementary material for: An Innovative Approach to Alleviate Zinc Oxide Nanoparticle Stress on Wheat through Nanobubble Irrigation
Source: Int J Mol Sci. 2024 Feb 5;25(3):1896. doi: 10.3390/ijms25031896 (PMC10855730; doi:10.3390/ijms25031896)
Supplement: Supplementary file 1 [file ijms-25-01896-s001.zip]

Archive with 1 entries (1 files):
- ijms-2851286-supplementary.pdf
